# Supplementary material for: Human papillomavirus vaccine uptake and its determinants among women in Africa: an umbrella review
Source: Front Public Health. 2025 Jun 5;13:1537250. doi: 10.3389/fpubh.2025.1537250 (PMC12176891; doi:10.3389/fpubh.2025.1537250)
Supplement: Supplementary file 2 [file Supplementary_file_2.xlsx]

## Sheet: Sheet1
Authors	Study_area	Sub-group by study area	Region	Sub-group by region	Study_population	Sub-group by study population	Number_studies	Sub-group by no_studies	Sample_size	Prevalence_HPV_Vaccine_%	Stan_error	log_prevalence	Stan_Log_prevalence	Having good knowledge about HPV vaccination	LCI	UCI	Log_OR	Log_LCI	Log_UCI	Stan_Log	Women's atitude towards HPV vaccination	LCI	UCI	Log_OR	Log_LCI	Log_UCI	Stan_Log
Agimas et al., 2024	East Africa	2	East Africa	1	All women	2	29	1	687500	35	0.0575247	3.55535	3.13001	1.6	1.43	1.8	0.470004	0.357674	0.587787	0.0587021
Addisu et al., 2023	Ethiopia	1	East Africa	1	Adolescent schoolgirls	1	10	3	3936	42.05	0.786832	3.73886	2.92558	6.7	3.43	13.07	1.90211	1.23256	2.57032	0.341265
Asgedom et al., 2024	SSA	3	SSA	2	Adolescent schoolgirls	1	16	2	8866	28.53	0.479567	3.35096	3.36924	2.98	1.51	5.88	1.09192	0.41211	1.77156	0.346798
Zewdie et al., 2023	Ethiopia	1	East Africa	1	Adolescent schoolgirls	1	7	4	3315	46.52	0.866311	3.83988	2.81732	3.89	2.85	5.32	1.35841	1.04732	1.67147	0.159223
Derbie et al, 2023	Ethiopia	1	East Africa	1	Adolescent schoolgirls	1	10	3	3388	55	0.854704	4.00733	2.64463								2.65	2.03	3.44	0.97456	0.708036	1.23547	0.13455
Agimas et al., 2024																					2.54	2.13	3.03	0.932164	0.756122	1.10856	0.0899083
Addisu et al., 2023																					2.04	1.51	2.74	0.71295	0.41211	1.00796	0.152002
Asgedom et al., 2024																					2.72	2.15	5.88	1.00063	0.765468	1.77156	0.256655
